# Supplementary material for: Period-aggregated transformer for learning latent seasonalities in long-horizon financial time series
Source: PLoS One. 2024 Aug 8;19(8):e0308488. doi: 10.1371/journal.pone.0308488 (PMC11309408; doi:10.1371/journal.pone.0308488)
Supplement: S1 Data — (ZIP) [file pone.0308488.s001.zip]

Archive with 3 entries (3 files):
- ETF-options.pkl
- exchange_rate.pkl
- csi300_array.pkl
